# Supplementary material for: Exploring the Natural Compounds in Flavonoids for Their Potential Inhibition of Cancer Therapeutic Target MEK1 Using Computational Methods
Source: Pharmaceuticals (Basel). 2022 Feb 3;15(2):195. doi: 10.3390/ph15020195 (PMC8876294; doi:10.3390/ph15020195)
Supplement: Supplementary file 1 [file pharmaceuticals-15-00195-s001.zip]

Archive with 2 entries (2 files):
- Supplementary_file S2.pdf
- Supplementary_file_S1.pdf
